# Supplementary material for: Effects of Gender, Sterilization, and Environment on the Spatial Distribution of Free-Roaming Dogs: An Intervention Study in an Urban Setting
Source: Front Vet Sci. 2020 May 27;7:289. doi: 10.3389/fvets.2020.00289 (PMC7266977; doi:10.3389/fvets.2020.00289)
Supplement: Supplementary file 1 [file Data_Sheet_1.XLS]

## Sheet: Area_A (Control)
Dogs ID	Sex	Encounter history
44725	F	1111111
52370	F	1000000
107801	M	1110000
107802	M	1000000
107803	M	1000000
107804	M	1000000
107805	M	1000000
107806	M	1010000
107807	M	1000000
107924	M	1110000
108029	M	0100000
108048	M	0100000
108068	F	0100000
108285	M	1000000
108581	F	1000000
108582	M	1001000
108583	F	1010101
108584	F	1000000
108585	F	1000000
108586	M	1000000
108587	F	1100010
108588	M	1100000
108589	M	1100011
108590	M	1111111
108591	M	1110000
108592	F	1000000
108593	F	1001011
108594	F	1000000
108595	M	1101100
108596	M	1100000
108597	M	1000000
108598	F	1000000
108599	M	1001000
108600	M	1000000
108602	M	1000000
108603	M	1000000
108604	M	1010000
108605	F	1000000
108606	M	1000000
108607	M	1001000
108608	F	1000000
108609	M	1010000
108610	M	1000000
285678	F	0000010
285686	M	0000100
285691	M	0000100
285692	M	0000100
285693	M	0000100
285694	F	0000110
285696	F	0000110
285697	F	0000100
285698	F	0000100
285699	F	0000101
285700	M	0000111
285701	M	0000111
285702	F	0000100
285704	F	0000100
285705	M	0000100
285706	F	0000100
285710	M	0000110
285712	F	0000100
285713	F	0000100
285714	M	0000110
285719	M	0000110
052831	F	1101001
107861	F	0010000
107867	M	0010000
107868	F	0010000
107873	F	0010000
107875	M	0010110
107876	F	0010000
107877	F	0010000
107879	M	0010000
107880	M	1010000
107883	F	0010000
107884	M	0010000
107885	M	0010100
107888	F	0010000
107890	F	0010100
107900	F	0110000
107921	F	0101101
107925	F	0100000
107926	F	0100110
107930	F	0110001
107932	M	0100000
107944	F	0101000
107959	F	1001000
107974	F	0101000
108022	F	1100000
108026	F	0100000
108027	M	0100000
108035	F	0101000
108037	F	0110000
108040	F	0100000
108041	M	1100000
108042	M	0101010
108044	M	1100100
108046	F	0100000
108050	F	0100010
108054	F	0101001
108055	F	0100000
108061	M	0100000
108069	F	0100000
108070	F	0000100
108239	M	1100000
108264	F	0010010
108269	F	0010000
108274	M	0010000
108277	M	0011010
108278	M	0010001
108279	M	0010001
185655	F	0000001
2386	F	0000001
2728	F	0000001
284615	F	0000010
285086	F	0000001
285088	M	0000001
285115	M	0000011
285427	M	0000010
285447	M	0000010
285644	M	0000001
285651	M	0000001
285652	M	0000001
285653	M	0000001
285654	M	0000001
285659	M	0000001
285660	M	0000001
285662	M	0000001
285663	M	0000001
285664	M	0000001
285665	F	0000001
285671	M	0000010
285672	M	0000010
285676	F	0000010
285679	M	0000111
285680	M	0000010
285703	M	0000010
285707	M	0000011
285731	F	0001000
285734	M	0001100
285735	F	0000010
285736	M	0001000
285737	M	0001101
285738	M	0011100
285739	F	0001000
285741	M	000-1000
285742	M	0001000
285743	M	0001000
285744	M	0001001
285745	M	0001000
285746	M	0001000
285747	F	0001011
285748	F	0001010
285749	M	0001000
285750	M	0001010
28740	F	0001001
3429	M	0000001
3444	F	0000001
44549	M	1110000
44633	F	1111000

## Sheet: Area_B (Intervention)
Dogs ID	Sex	Encounter history
48197	F	0001100
107820	F	1000001
107821	F	1101011
107892	M	1010110
107894	F	1000000
107896	M	1000000
107898	F	1100000
107903	M	1001010
107904	F	1000000
107905	M	1000000
107907	M	1001010
107908	F	1100001
107910	F	1111000
107914	M	1000000
107958	M	0001000
108116	M	0111111
108281	M	1000000
108284	M	1000000
108305	F	1000000
108551	M	1000000
108555	F	1111000
108560	F	1111111
108562	M	1100000
285677	M	0000010
285681	M	0000100
285682	M	0000100
285683	F	0000100
285685	M	0000100
285688	M	0000100
285689	M	0000101
285690	F	0000100
285695	F	0000110
285711	M	0001111
285716	F	0001000
285717	M	0001000
285718	M	0001011
285720	M	0001001
285721	F	0001000
285723	F	0001000
285724	M	0001001
285726	M	0001000
285728	M	0001110
285732	M	0000101
285733	F	0000100
285906	M	0010000
7000049677	F	1011011
10	F	1101000
107864	M	0110000
107865	F	0110110
107866	M	0100000
107872	M	1100000
107874	M	0110010
107881	M	0111000
107963	M	0100000
107964	M	0100000
107965	M	0100000
107967	M	0101000
107970	M	0100000
107972	M	1110000
108016	M	0100000
108102	F	0100000
108105	M	0100000
108108	M	0100000
108110	M	0100000
108117	F	0100100
108121	F	0100000
108123	M	0100000
108124	F	0100000
108127	F	0111000
11	M	1101010
13	F	1110100
14	M	1110110
15	M	1111000
18	F	1111101
20	M	1111110
2329	F	0000011
2462	M	0000001
2583	M	0000001
2693	M	0000001
2774	F	0000001
285651	M	0000001
285658	M	0000001
285661	M	0000011
285666	F	0000010
285667	M	0000010
285670	F	0000011
285673	M	0000011
285674	M	0000010
285675	M	0000010
285684	F	0000100
285688	M	0000010
285916	M	0010100
285921	M	0010010
285922	M	0010011
285923	M	0010000
285925	M	0010010
286669	M	0000010
286924	F	0010000
3231	M	0000001
3317	M	0000001
3339	F	0000001
3448	M	0000001
3881	M	0000001
48186	F	0000001
48564	M	1111111
49947	M	0100000
7	F	1100000
7878	F	0100000
8	F	1100011
9	F	1100100

## Sheet: Coordinates_ Area_A_capture1
Dogs ID	x	y
44549	510218	7776321
44633	510542	7776387
44725	510160	7776170
52370	509738	7776074
52831	509938	7776663
107801	510050	7776157
107802	509993	7776062
107803	509818	7775967
107804	510018	7776030
107805	509885	7776046
107806	510066	7775986
107807	509765	7775993
107880	510207	7776189
107959	510146	7776127
108022	509885	7776801
108041	509831	7775836
108044	509880	7776046
108239	511096	7776019
108285	509687	7776053
108581	511163	7775942
108582	510398	7776251
108583	510232	7776053
108584	510936	7775957
108585	510238	7776107
108586	510238	7776107
108587	510452	7776425
108588	510025	7776445
108589	510452	7776425
108590	510232	7776516
108591	510184	7776504
108592	509999	7776595
108593	510452	7776425
108594	510051	7776361
108595	510184	7776504
108596	510523	7776367
108597	510452	7776425
108598	510523	7776367
108599	509816	7775965
108600	510140	7775886
108602	510140	7775886
108603	509818	7775967
108604	510154	7775889
108605	509960	7776199
108606	509877	7776051
108607	509860	7776165
108608	509860	7776125
108609	509877	7776051
108610	509801	7775973

## Sheet: Coordinates_ Area_A_capture2
Dogs ID	X	Y
44549	510218	7776321
44725	510185	7776173
52831	509938	7776663
107801	509690	7776051
107900	511208	7775881
107921	509885	7776801
107924	510036	7776454
107925	511070	7776163
107926	510100	7776558
107930	510360	7776322
107932	510034	7776536
107944	510562	7776305
108022	509885	7776801
108026	511070	7776163
108027	510919	7776198
108029	510525	7776213
108035	511070	7776163
108037	511070	7776163
108040	511024	7776172
108041	509831	7775836
108042	509922	7776234
108044	509880	7776046
108046	509943	7776113
108048	509879	7776049
108050	510023	7776252
108054	510061	7776141
108055	509736	7776086
108061	509949	7776116
108068	509924	7776232
108069	509881	7776041
108239	511096	7776019
108588	510025	7776445
108590	511042	7776189
108591	510184	7776504
108596	510523	7776367

## Sheet: Coordinates_ Area_A_capture3
Dogs ID	x	y
44549	510215	7776334
44633	510542	7776387
44725	510167	7776166
107801	510034	7776196
107806	510090	7776051
107861	509595	7775964
107867	510032	7776084
107868	510513	7776366
107873	509972	7775932
107875	509885	7776241
107876	510120	7776572
107877	509882	7776024
107879	510069	7775851
107880	510207	7776189
107883	509595	7775964
107884	510555	7776305
107885	510267	7775996
107888	510592	7776314
107890	511294	7776136
107900	511187	7775873
107924	510036	7776454
107930	510360	7776322
108037	511070	7776160
108264	509882	7776024
108269	509691	7775956
108274	509595	7775964
108277	510468	7776347
108278	510558	7776314
108279	510331	7776371
108583	510226	7776051
108590	510227	7776518
108591	510209	7776514
108604	510154	7775889
108609	509877	7776051
285738	509860	7776788

## Sheet: Coordinates_ Area_A_capture4
Dogs ID	X	Y
28740	509880	7776051
44633	510530	7776365
44725	510192	7776169
52831	509973	7776664
107921	509860	7776788
107944	510562	7776305
107959	510146	7776127
107974	509880	7776051
108035	511070	7776163
108042	509891	7776220
108054	510058	7776159
108277	510457	7776333
108582	510398	7776251
108590	510220	7776513
108593	510408	7776410
108595	510220	7776513
108599	509979	7775923
285731	509891	7776220
285734	509891	7776220
285736	510030	7776462
285737	510220	7776513
285738	509860	7776788
285739	510154	7776143
285741	510452	7776167
285742	510559	7776323
285743	510115	7776213
285744	510223	7776262
285745	511126	7776201
285746	510866	7775869
285747	511261	7775928
285748	511261	7775928
285749	511261	7775928
285750	511261	7775930

## Sheet: Coordinates_ Area_A_capture5
Dogs ID	x	y
44725	511018	7776177
107875	509986	7776238
107885	510267	7775996
107921	509875	7776800
107926	510139	7776562
108044	509880	7776046
108070	510017	7776094
108590	510227	7776515
108595	510227	7776515
285686	509719	7776077
285691	509814	7775995
285692	509719	7776097
285693	509814	7775995
285694	509959	7775970
285696	509872	7775889
285697	509814	7775995
285698	510015	7776093
285699	509875	7776800
285700	509875	7776800
285701	510139	7776562
285702	510057	7776074
285704	509872	7775889
285705	511018	7776195
285706	510142	7776180
285712	510227	7776515
285713	510094	7776413
285719	510094	7776413
285734	509894	7776220
285737	510227	7776515
285738	509875	7776800

## Sheet: Coordinates_ Area_A_capture6
Dogs ID	X	Y
44725	510187	7776177
107875	509979	7776229
107926	510123	7776564
108042	509901	7776230
108050	509995	7776262
108264	509822	7775998
108277	510461	7776344
108587	510419	7776437
108589	510420	7776420
108590	510214	7776511
108593	510190	7776330
284615	510163	7776098
285115	511257	7775923
285427	511295	7775946
285447	510973	7775966
285671	509830	7775966
285672	509918	7776105
285676	509970	7776659
285678	510134	7776406
285679	509881	7776791
285680	510092	7775920
285694	509959	7775970
285696	510130	7776204
285700	509881	7776791
285701	510123	7776564
285703	511126	7776098
285707	510190	7776325
285710	510328	7776142
285714	511089	7775870
285719	510134	7776406
285735	511087	7775870
285747	511257	7775923
285748	511257	7775923

## Sheet: Coordinates_ Area_A_capture7
Dogs ID	x	y
2386	510129	7776577
2728	510387	7776165
3429	510153	7776314
3444	509480	7776495
28740	509880	7776051
52831	510230	7776519
44725	510208	7776180
107921	509885	7776801
108054	510074	7776102
108278	510558	7776314
108279	510237	7776366
108583	510228	7776053
108589	510190	7776330
108590	510230	7776519
108593	510190	7776330
185655	510155	7776099
285086	511249	7775913
285088	511249	7775913
285115	511249	7775913
285644	510230	7776519
285651	510104	7776101
285652	510164	7776071
285653	510164	7776071
285654	510230	7776519
285659	510052	7776041
285660	510148	7775884
285662	511267	7776171
285663	510540	7776237
285664	510195	7776369
285665	510904	7775855
285679	509881	7776791
285679	509882	7776794
285700	509882	7776794
285701	510112	7776549
285707	510190	7776330
285737	510230	7776519
285744	510157	7776197
285747	511249	7775913

## Sheet: Coordinates_ Area_B_cap1
Dogs ID	x	y
7	513025	7776970
8	513025	7776970
9	512492	7776737
10	512492	7776737
11	513025	7776970
13	512581	7776615
14	513042	7776928
15	513042	7776928
18	513042	7776928
20	513042	7776928
48564	513025	7776970
107872	512524	7776648
107894	512836	7776696
107896	513084	7776937
107898	512595	7776541
107904	513076	7776937
107905	512604	7776765
107914	512750	7776680
107972	512763	7777227
108281	512676	7776243
108284	512676	7776243
108305	512907	7776199
108551	512823	7776890
108555	512438	7776088
108560	512875	7776237
108562	512836	7776696
7000049677	512988	7776998

[truncated: 9 more sheets: Coordinates_ Area_B_cap2, Coordinates_ Area_B_cap3, Coordinates_ Area_B_cap4, Coordinates_ Area_B_cap5, Coordinates_ Area_B_cap6, Coordinates_ Area_B_cap7, Coordinates - commercial food, Home range (sex), Home Range (Area)]
